# Supplementary material for: A multi-task convolutional deep neural network for variant calling in single molecule sequencing
Source: Nat Commun. 2019 Mar 1;10:998. doi: 10.1038/s41467-019-09025-z (PMC6397153; doi:10.1038/s41467-019-09025-z)
Supplement: Supplementary file 4 — Supplementary Data 1 [file 41467_2019_9025_MOESM4_ESM.xlsx]

## Sheet: Sheet1
Chromosome	Position	Reference Allele	Alternative Allele	Zygosity	PacBio Score	ONT Score	Geometric Mean
13	104270904	TA	T	1/1	999	999	999
1	566371	A	G	0/1	999	999	999
X	143214235	G	T	0/1	999	329	573
11	98146409	T	G	0/1	999	325	570
X	140640513	T	G	0/1	999	320	565
X	143218136	G	T	0/1	999	317	563
9	113964088	G	T	0/1	999	310	556
7	89312043	G	T	0/1	999	297	545
2	163811179	T	G	0/1	999	289	537
10	65260789	C	T	1/1	999	283	532
4	123086786	G	C	0/1	999	282	531
X	149091144	C	T	0/1	999	262	512
2	37391790	GA	G	1/1	999	261	511
7	34346635	T	G	0/1	999	260	510
3	147299456	G	T	0/1	999	258	508
1	152241934	T	G	0/1	999	257	507
2	138125026	C	A	0/1	999	252	502
1	76111860	G	A	0/1	999	251	501
X	143212957	G	T	0/1	999	251	501
5	160140882	G	T	0/1	999	250	500
3	186894557	C	T	0/1	999	249	499
X	143212933	T	C	0/1	999	249	499
4	188812436	G	T	0/1	999	237	487
1	27366742	CG	C	1/1	999	233	482
7	32153937	A	T	0/1	999	230	479
X	143216662	G	T	0/1	999	228	477
3	67954128	G	T	0/1	999	226	475
1	146702026	T	G	0/1	999	221	470
11	50783378	G	T	0/1	999	221	470
7	2422161	TC	T	1/1	999	221	470
2	61196771	C	A	0/1	999	217	466
4	65860707	G	T	0/1	999	213	461
12	103064636	A	AT	1/1	999	209	457
1	568442	T	C	1/1	206	999	454
1	215772758	G	T	0/1	999	205	453
X	143214778	G	A	0/1	999	204	451
1	152262959	C	T	0/1	999	201	448
X	143216417	C	T	0/1	999	201	448
3	98331273	A	C	1/1	999	200	447
9	8018670	G	T	0/1	999	199	446
2	180081469	T	G	0/1	999	198	445
5	7195606	C	A	0/1	999	198	445
4	120246257	G	T	0/1	999	196	442
6	113137174	G	T	0/1	999	196	442
6	169093609	A	T	0/1	999	196	442
10	36297688	T	C	0/1	999	195	441
7	153887653	G	T	0/1	999	194	440
X	140581046	G	T	0/1	999	194	440
12	17873442	T	G	0/1	999	193	439
5	7196870	G	T	0/1	999	188	433
1	177278809	G	T	0/1	999	187	432
8	36561876	T	G	0/1	999	184	429
17	4532193	G	T	0/1	999	183	428
2	222808065	CA	C	1/1	999	182	426
7	133579618	T	G	0/1	999	181	425
1	76111546	A	T	0/1	999	178	422
2	171007277	T	C	0/1	999	177	421
8	1560507	G	T	0/1	999	175	418
5	119025274	G	T	0/1	999	169	411
6	115123595	A	G	0/1	999	167	408
9	92804154	G	T	0/1	999	167	408
10	36297630	T	G	0/1	999	166	407
13	41440225	C	A	0/1	999	166	407
20	41246724	G	T	0/1	999	162	402
2	237275753	A	G	0/1	999	159	399
3	80548973	TA	T	1/1	999	159	399
8	14337270	TA	T	1/1	999	159	399
5	170227236	G	T	0/1	999	157	396
2	14991734	T	G	0/1	999	156	395
14	53910481	G	A	0/1	999	155	394
5	119025190	G	T	0/1	999	155	394
13	84256432	C	A	0/1	443	341	389
2	129722497	A	G	0/1	999	151	388
9	124932780	G	A	0/1	999	151	388
11	14177333	A	G	0/1	999	148	385
4	79303050	AAT	A	1/1	999	148	385
12	10768250	CA	C	1/1	999	146	382
21	30904814	A	T	0/1	999	145	381
2	162783091	G	T	1/1	374	375	374
9	113554171	G	T	0/1	999	139	373
X	85645108	G	A	0/1	999	138	371
X	45548240	G	A	0/1	999	137	370
X	76509876	G	A	0/1	999	136	369
6	74718267	G	C	0/1	424	319	368
20	21892187	G	T	0/1	404	331	366
2	118407993	G	A	0/1	999	134	366
10	56477348	A	G	0/1	999	133	365
X	143214925	C	A	0/1	448	294	363
4	134708545	G	T	0/1	417	315	362
X	148638115	A	G	0/1	999	130	360
6	10178947	A	AT	1/1	999	129	359
7	125366890	G	T	0/1	421	303	357
1	567486	T	C	1/1	127	999	356
5	84935513	G	T	0/1	999	127	356
6	6142304	T	C	0/1	362	351	356
12	33745293	A	T	1/1	440	282	352
18	37440905	C	T	0/1	368	337	352
5	22840532	T	G	0/1	437	284	352
6	51682639	CCT	C	1/1	999	122	349
6	6142709	C	T	0/1	399	306	349
20	52073747	G	T	0/1	388	313	348
14	28026323	T	A	0/1	397	300	345
16	26713798	CA	C	1/1	999	119	345
3	116137056	G	A	0/1	999	119	345
1	76111823	C	G	0/1	386	306	344
13	81717121	A	G	0/1	405	287	341
17	25488147	C	G	0/1	445	261	341
6	51094700	G	T	0/1	435	267	341
11	60911887	AC	A	1/1	401	283	337
14	19026624	G	T	0/1	399	284	337
9	8018686	C	A	0/1	448	254	337
11	50783349	G	A	0/1	999	113	336
12	58869663	T	G	0/1	999	113	336
6	42254044	T	G	0/1	438	254	334
6	51094742	C	G	0/1	374	294	332
X	143213346	T	C	0/1	423	260	332
20	2347677	G	A	0/1	999	110	331
6	42254773	C	T	0/1	330	332	331
8	88956402	T	G	0/1	334	327	330
1	112482310	G	A	0/1	999	108	328
13	81963803	G	C	0/1	419	254	326
21	41409966	C	T	0/1	384	276	326
6	42253722	C	T	0/1	422	252	326
1	197198556	CT	C	1/1	400	264	325
2	167163369	CT	C	1/1	999	106	325
3	34949566	C	T	0/1	999	106	325
5	97081261	TG	T	1/1	999	106	325
6	51094924	G	A	0/1	392	270	325
X	88400075	G	T	0/1	999	105	324
3	8656533	G	T	0/1	369	282	323
5	156132557	C	A	0/1	366	282	321
6	29398852	C	A	0/1	324	317	320
7	25082352	C	T	1/1	333	303	318
8	140690031	G	T	0/1	435	231	317
11	48184974	T	G	1/1	235	426	316
5	51648761	T	C	0/1	436	226	314
X	140111691	T	G	0/1	356	277	314
5	109336218	G	A	1/1	230	427	313
6	6143070	G	A	0/1	352	278	313
20	7686471	T	A	0/1	350	279	312
5	7198236	T	G	0/1	414	235	312
11	98790347	C	T	0/1	397	243	311
3	28406956	A	G	0/1	999	96	310
5	54414127	A	T	0/1	428	224	310
7	85439126	T	A	0/1	368	261	310
15	51876437	C	A	0/1	373	256	309
8	26919033	A	T	0/1	358	266	309
4	103131248	A	G	0/1	438	217	308
6	146281352	GT	G	1/1	999	95	308
6	18911776	G	T	0/1	440	214	307
8	140690092	A	C	0/1	344	274	307
8	58072391	G	T	0/1	407	232	307
8	68667695	T	C	0/1	421	224	307
3	132633628	A	C	0/1	395	237	306
3	26444754	G	T	0/1	400	234	306
6	6142323	T	C	0/1	334	281	306
2	162783031	A	G	1/1	278	335	305
X	140119876	G	T	0/1	355	262	305
X	45550542	T	C	0/1	384	240	304
15	54767945	T	G	0/1	398	231	303
2	123357673	T	G	0/1	332	275	302
6	51094993	A	C	0/1	276	330	302
12	87586201	T	C	0/1	368	247	301
6	18911847	T	G	0/1	384	234	300
9	87961287	A	T	0/1	429	210	300
3	136861485	C	A	0/1	318	282	299
9	12557616	C	T	0/1	417	214	299
X	149093273	C	T	0/1	433	207	299
X	54850118	T	G	0/1	434	206	299
4	171176635	T	G	0/1	390	228	298
8	140689927	G	C	0/1	392	226	298
10	56425949	AA	A	1/1	392	225	297
1	119601285	G	T	0/1	370	238	297
15	51875719	A	G	0/1	399	221	297
19	28136045	C	A	0/1	376	235	297
7	107062828	C	T	0/1	399	221	297
14	80204316	G	T	0/1	377	232	296
5	62117954	C	T	0/1	366	237	295
9	76873442	G	A	0/1	348	250	295
1	235418697	AT	A	1/1	359	240	294
13	41441070	T	C	0/1	372	232	294
3	120911870	C	G	0/1	263	329	294
5	170112130	G	A	0/1	378	229	294
8	40291219	T	C	0/1	396	219	294
X	47950965	T	C	0/1	341	254	294
1	110297824	C	T	0/1	422	204	293
13	85613551	A	G	0/1	415	207	293
17	26156912	T	A	0/1	404	213	293
2	77026424	T	G	0/1	371	231	293
21	20445200	T	C	0/1	429	199	292
6	6141678	A	C	0/1	333	256	292
20	31207586	G	A	0/1	403	210	291
6	6142346	C	G	0/1	260	325	291
12	55173540	C	G	0/1	316	267	290
2	31007130	AT	A	1/1	999	84	290
3	8656576	C	G	0/1	328	257	290
3	89177350	CA	C	1/1	328	257	290
13	26744626	C	A	1/1	365	229	289
4	122441549	T	G	0/1	276	302	289
6	51094722	G	C	0/1	374	223	289
8	142262909	C	T	0/1	374	223	289
X	79059541	G	T	0/1	350	239	289
15	94224124	G	T	0/1	999	83	288
2	115251548	A	G	0/1	387	213	287
7	143436099	A	T	0/1	378	218	287
8	140689987	T	G	0/1	313	264	287
X	143164926	C	T	0/1	428	193	287
X	76509948	G	A	0/1	448	184	287
1	76111607	C	G	0/1	300	272	286
3	120911923	G	T	0/1	296	276	286
5	125254458	T	G	0/1	434	188	286
6	115123704	T	C	0/1	414	197	286
11	17050808	A	C	0/1	385	211	285
1	226313231	A	T	0/1	448	181	285
1	76111721	T	C	0/1	345	235	285
6	169093605	C	T	0/1	322	252	285
7	79505075	A	C	0/1	390	208	285
8	108697170	T	A	0/1	308	263	285
8	115057363	C	T	0/1	368	221	285
10	100460724	G	A	0/1	361	224	284
1	76111512	A	T	0/1	353	229	284
2	78990848	T	C	0/1	437	184	284
6	6142786	G	C	0/1	370	218	284
6	69297473	T	G	0/1	321	251	284
X	143188715	C	T	0/1	296	273	284
X	143220469	G	A	0/1	358	226	284
X	91731534	C	T	0/1	376	215	284
10	44769384	T	C	0/1	369	217	283
4	144680860	A	T	1/1	999	80	283
1	210088272	T	G	0/1	307	259	282
4	146295793	G	C	0/1	367	217	282
4	167492074	C	T	0/1	327	244	282
4	62575067	C	A	0/1	348	228	282
13	36583809	G	T	0/1	363	217	281
1	60675791	T	G	0/1	336	235	281
2	120943873	G	A	1/1	244	323	281
1	76111749	A	T	0/1	367	214	280
3	1853467	T	A	0/1	315	249	280
9	22349344	G	C	0/1	342	229	280
1	113904026	T	C	0/1	371	210	279
14	46624947	C	A	0/1	301	259	279
2	116808600	T	G	0/1	381	205	279
3	190760857	G	C	0/1	303	256	279
6	94576041	T	C	0/1	385	202	279
13	59095450	T	G	0/1	358	216	278
2	41780219	A	G	0/1	365	212	278
3	67953955	T	A	0/1	287	269	278
4	159355933	C	G	0/1	348	222	278
6	74718340	A	T	0/1	304	254	278
8	14792410	T	C	0/1	334	231	278
10	100460653	C	T	0/1	376	204	277
10	113965349	T	G	0/1	344	223	277
12	21049154	TC	T	1/1	406	189	277
5	116674940	G	C	0/1	324	237	277
6	65966776	T	C	0/1	304	252	277
X	140635567	G	A	0/1	437	175	277
10	19833123	TG	T	1/1	383	199	276
13	24876199	T	G	0/1	309	246	276
2	129722474	G	T	0/1	999	76	276
3	186894504	A	T	0/1	362	210	276
6	6142106	T	C	0/1	313	244	276
X	45550595	T	C	0/1	382	200	276
1	189439604	A	T	0/1	354	214	275
3	34949635	T	C	0/1	360	210	275
4	123086816	G	A	0/1	357	212	275
6	51094804	C	T	0/1	294	257	275
7	13875191	C	T	0/1	335	226	275
X	141430848	T	A	0/1	371	204	275
15	54960508	A	G	0/1	323	232	274
2	159566385	A	C	0/1	346	217	274
2	23939311	G	C	1/1	262	286	274
X	140611371	G	C	0/1	330	227	274
1	247973494	G	T	0/1	329	227	273
13	41441091	C	T	0/1	373	200	273
4	120246302	A	T	0/1	308	242	273
8	128393219	C	T	0/1	273	273	273
X	101727049	T	A	0/1	378	197	273
21	27281872	AT	A	1/1	324	229	272
3	120912114	G	A	0/1	241	308	272
7	15495519	TG	T	1/1	999	74	272
8	3563682	G	A	0/1	354	209	272
9	122158470	C	A	0/1	331	223	272
11	5503387	G	T	0/1	344	213	271
15	94224052	G	C	0/1	300	245	271
3	162242265	G	T	0/1	342	215	271
6	18912288	T	C	0/1	354	208	271
6	42254128	C	A	0/1	308	238	271
9	113964158	T	C	0/1	314	234	271
12	60751831	A	C	0/1	404	180	270
13	38035978	G	C	0/1	398	183	270
20	21892430	T	G	0/1	351	208	270
2	48830650	G	C	0/1	371	197	270
5	171029917	A	G	0/1	326	223	270
6	115123706	G	A	0/1	373	195	270
6	42254115	C	T	0/1	337	217	270
1	158881010	A	T	1/1	328	220	269
1	30451602	G	A	0/1	384	188	269
14	36717979	C	T	0/1	297	244	269
17	25488516	T	G	0/1	260	278	269
6	6312382	G	A	0/1	376	192	269
5	62114000	A	C	0/1	407	176	268
7	86692865	T	C	0/1	314	228	268
9	22349331	A	C	0/1	277	260	268
1	228817149	G	T	0/1	391	183	267
12	58866440	C	A	0/1	436	163	267
14	19026616	C	A	0/1	328	218	267
21	20447045	C	T	0/1	332	214	267
3	186895058	T	C	0/1	445	160	267
4	123086838	T	C	0/1	341	209	267
5	124564030	G	C	0/1	274	261	267
6	6142772	C	T	0/1	295	241	267
8	1556495	G	C	0/1	338	211	267
10	36301859	G	T	0/1	384	184	266
1	76111678	A	C	0/1	217	326	266
2	161709200	G	C	0/1	399	177	266
4	146296076	C	T	0/1	349	203	266
6	158441251	C	T	0/1	404	175	266
6	51094979	T	C	0/1	269	264	266
7	91536211	T	G	0/1	364	194	266
8	114920704	T	C	0/1	271	261	266
9	22350678	G	C	0/1	333	212	266
10	78068738	A	AG	1/1	321	219	265
12	87587058	G	C	0/1	357	197	265
20	21892513	G	T	0/1	350	201	265
6	51094761	T	C	0/1	378	186	265
6	6143099	G	A	0/1	319	220	265
7	20044158	AT	A	1/1	217	324	265
X	30996438	A	T	1/1	234	299	265
10	36297611	A	G	0/1	344	203	264
14	42003114	A	C	0/1	372	188	264
2	175270332	G	A	0/1	278	251	264
3	136684993	G	A	0/1	296	235	264
3	195429269	C	G	0/1	430	162	264
3	5370485	T	C	0/1	311	224	264
7	89312030	T	C	0/1	416	167	264
8	114652074	G	A	0/1	365	191	264
8	134878749	C	A	0/1	368	190	264
X	143214939	A	T	0/1	279	250	264
X	143223778	T	C	0/1	296	235	264
13	38035997	A	T	0/1	395	175	263
15	51876264	C	T	0/1	290	239	263
20	41244132	C	G	0/1	392	177	263
2	41780194	G	C	0/1	309	223	263
3	146628043	A	T	0/1	392	176	263
3	186894529	C	T	0/1	367	189	263
4	121565638	T	G	0/1	368	188	263
5	7199275	C	T	0/1	312	222	263
7	104453449	A	C	0/1	377	183	263
7	48241136	C	G	0/1	353	196	263
8	8682033	A	T	1/1	292	237	263
X	143190314	G	C	0/1	313	221	263
11	103686890	TG	T	1/1	400	172	262
11	23321441	C	T	0/1	323	213	262
1	224273655	A	C	1/1	365	188	262
13	93338560	C	T	0/1	357	193	262
14	36948735	T	A	0/1	336	204	262
15	28283238	T	C	1/1	267	258	262
2	15515369	GA	G	1/1	292	235	262
4	120246282	C	T	0/1	261	263	262
4	124021219	AT	A	1/1	291	235	262
6	6312388	A	G	0/1	306	225	262
10	24443526	G	A	0/1	350	194	261
13	96744810	A	C	0/1	315	216	261
8	140690007	T	C	0/1	318	215	261
9	22354352	T	G	0/1	254	269	261
1	146702022	C	T	0/1	344	197	260
2	109417793	G	A	0/1	309	218	260
2	140637502	T	C	0/1	384	176	260
2	14990924	C	G	0/1	241	280	260
3	120911863	G	A	0/1	292	231	260
3	28406939	T	G	0/1	368	184	260
4	130046213	GA	G	1/1	284	238	260
4	167901629	T	A	0/1	263	257	260
6	125033498	G	C	0/1	261	259	260
7	14609009	A	G	0/1	424	159	260
7	91535805	T	G	0/1	243	278	260
X	113924375	T	C	0/1	311	217	260
15	33542835	T	G	0/1	407	165	259
4	133554993	C	A	0/1	363	185	259
4	27377941	C	G	0/1	347	193	259
6	169093615	A	G	0/1	221	303	259
11	31341685	C	G	0/1	375	178	258
1	59045331	G	A	0/1	380	175	258
4	112816473	C	A	0/1	296	225	258
4	171176602	C	T	0/1	357	186	258
X	143219600	G	A	0/1	381	175	258
X	64038833	T	C	0/1	348	192	258
11	130066865	CT	C	1/1	405	163	257
2	63067490	C	T	0/1	434	152	257
3	26430334	T	C	0/1	387	171	257
4	120246249	G	A	0/1	357	185	257
6	51094819	G	C	0/1	338	195	257
6	51094851	T	C	0/1	266	248	257
9	113558804	T	G	0/1	358	184	257
9	22350168	A	C	0/1	308	214	257
X	116862954	A	T	0/1	334	197	257
X	126150081	C	CT	1/1	999	66	257
X	140582364	C	A	0/1	374	176	257
12	42061030	C	T	0/1	304	215	256
13	50757627	G	T	0/1	332	198	256
13	60423392	T	G	0/1	247	265	256
16	48794564	A	G	0/1	429	153	256
20	41244519	T	C	0/1	286	229	256
2	161615488	G	A	0/1	346	189	256
2	161615543	A	T	0/1	364	180	256
2	162782994	C	T	1/1	244	268	256
5	143450273	G	C	0/1	270	243	256
11	133364609	A	C	0/1	335	194	255
1	189439590	T	G	0/1	329	198	255
18	63009581	AT	A	1/1	262	248	255
3	136687570	C	T	0/1	321	202	255
8	2251594	C	T	0/1	410	158	255
10	36301898	G	C	0/1	346	187	254
18	76875594	G	C	0/1	327	197	254
21	20444770	T	G	0/1	326	198	254
2	36340493	C	G	0/1	378	171	254
4	155795244	G	T	0/1	372	173	254
4	27377899	C	A	0/1	262	246	254
6	118356621	C	A	1/1	256	252	254
7	15644967	T	C	0/1	407	159	254
8	123049756	T	G	0/1	415	155	254
1	153043565	G	A	0/1	391	164	253
14	22366346	C	T	0/1	380	168	253
1	96139734	C	T	0/1	383	167	253
20	21872227	G	A	0/1	363	176	253
21	41409729	C	T	0/1	282	227	253
2	14241852	C	T	0/1	379	169	253
2	72141132	G	A	0/1	417	153	253
3	76693679	C	A	0/1	337	190	253
6	156648563	C	T	0/1	286	224	253
6	6142601	T	G	0/1	259	247	253
6	74718010	G	T	0/1	189	339	253
8	134878768	G	A	0/1	305	210	253
8	1559781	T	C	0/1	306	210	253
8	99754795	C	T	0/1	275	232	253
9	122605421	A	G	1/1	284	225	253
X	116867290	G	C	0/1	362	177	253
11	129914523	T	C	0/1	433	147	252
13	41441579	C	T	0/1	362	175	252
5	125254449	T	G	0/1	300	212	252
6	47964180	C	G	1/1	273	233	252
9	113964070	G	A	0/1	317	200	252
X	149586186	A	C	0/1	305	208	252
10	36297437	A	G	0/1	318	198	251
10	36297648	A	G	0/1	347	181	251
1	146702004	T	C	0/1	314	200	251
11	99476161	T	G	0/1	262	240	251
13	74218134	T	C	0/1	385	163	251
15	55848997	G	A	0/1	285	221	251
16	54076497	T	C	0/1	408	155	251
1	76111597	G	T	0/1	355	177	251
7	86693158	C	T	0/1	410	154	251
11	13849255	G	A	0/1	384	163	250
11	91312989	A	T	0/1	307	204	250
12	13545462	T	C	1/1	290	215	250
1	76111459	A	T	0/1	275	227	250
18	68761384	G	A	0/1	310	201	250
2	175272760	A	G	0/1	324	193	250
2	80594238	G	T	0/1	264	236	250
7	46802670	T	A	0/1	405	154	250
8	128332445	G	C	0/1	275	228	250
X	140584777	G	A	0/1	445	140	250
10	36300632	G	T	0/1	342	181	249
10	44769418	C	G	0/1	402	154	249
11	129045606	C	G	1/1	201	308	249
21	41409297	T	C	0/1	356	174	249
3	1853480	A	G	0/1	347	179	249
7	10312795	C	T	0/1	423	146	249
9	76873481	T	C	0/1	274	227	249
10	20860015	T	C	0/1	363	170	248
1	166215988	T	G	0/1	300	205	248
15	97417501	T	G	0/1	313	197	248
20	41244178	A	T	0/1	358	172	248
21	41408647	G	T	0/1	431	143	248
21	41409817	C	A	0/1	275	223	248
2	14991281	C	G	0/1	282	218	248
2	205633342	G	C	0/1	293	210	248
3	26443937	G	T	0/1	301	205	248
4	108605133	A	C	1/1	254	243	248
4	112816487	T	G	0/1	241	255	248
6	6141975	C	T	0/1	248	248	248
6	6143193	C	A	0/1	269	228	248
10	36297446	T	C	0/1	317	192	247
13	77206712	C	T	0/1	421	145	247
17	29607226	TA	T	1/1	383	159	247
1	76111651	A	C	0/1	306	199	247
18	7968696	G	A	0/1	303	202	247
2	141087718	A	AG	1/1	357	171	247
2	150806089	T	G	0/1	221	276	247
5	7194307	C	T	0/1	400	152	247
6	6142796	C	A	0/1	287	213	247
6	82144551	G	C	0/1	301	202	247
8	135429120	C	T	0/1	309	197	247
9	104854123	A	C	0/1	358	170	247
X	140119649	G	A	0/1	327	187	247
X	143186024	G	A	0/1	312	195	247
X	143290223	C	T	0/1	411	148	247
X	49019723	C	G	0/1	299	204	247
1	105757734	T	A	0/1	266	227	246
18	25093857	A	G	0/1	311	194	246
20	6297699	A	G	1/1	320	189	246
2	118386159	C	G	0/1	227	267	246
2	129722533	T	A	0/1	306	198	246
21	41409492	T	C	0/1	272	222	246
2	205633336	T	G	0/1	338	179	246
2	32151956	A	C	0/1	258	235	246
3	26444116	C	G	0/1	282	214	246
3	99453149	C	G	0/1	275	220	246
6	115123621	T	A	0/1	350	173	246
8	1560244	A	G	0/1	321	188	246
9	32741672	G	C	1/1	318	190	246
X	97684107	C	T	0/1	375	161	246
1	164926651	AT	A	1/1	383	157	245
11	91312950	C	T	0/1	303	198	245
11	98146435	C	T	0/1	404	148	245
12	88682850	A	T	0/1	325	184	245
13	56153366	G	A	0/1	311	193	245
14	24956447	T	C	1/1	304	198	245
14	36717937	A	G	0/1	354	169	245
19	44951466	CT	C	1/1	999	60	245
2	176448190	C	T	0/1	336	179	245
4	171236224	C	T	1/1	269	224	245
4	65860718	T	A	0/1	277	217	245
6	117424838	T	C	0/1	344	175	245
6	6141849	C	T	0/1	295	204	245
7	24923703	G	A	1/1	165	364	245
7	54379026	T	C	0/1	434	138	245
X	140131346	A	G	0/1	439	137	245
10	56477660	G	A	0/1	425	140	244
12	17922881	T	G	0/1	303	197	244
13	50755374	G	T	0/1	254	235	244
2	129722412	T	A	0/1	343	173	244
21	41410067	A	T	0/1	314	189	244
3	93527174	G	A	0/1	327	182	244
4	107497579	A	G	0/1	298	199	244
4	175704490	C	A	0/1	442	135	244
4	17593596	T	G	1/1	241	247	244
5	151724232	T	C	0/1	298	199	244
5	64460839	T	C	1/1	254	235	244
6	125033527	T	G	0/1	270	220	244
X	143208361	T	G	0/1	328	182	244
11	59961489	G	T	0/1	374	158	243
14	46355296	G	T	0/1	294	201	243
1	78710332	T	C	0/1	243	243	243
21	22667524	C	CT	1/1	999	59	243
4	112817349	T	G	0/1	208	285	243
5	84935766	T	G	0/1	358	165	243
6	6142469	A	G	0/1	338	175	243
6	6142486	G	A	0/1	278	212	243
8	128393033	C	A	0/1	348	170	243
8	75859706	C	T	0/1	362	163	243
X	115645077	TA	T	1/1	999	59	243
X	141478049	G	T	0/1	371	159	243
X	143249994	G	A	0/1	357	166	243
X	26542125	G	A	0/1	292	203	243
13	109120199	C	A	0/1	350	168	242
18	70637887	G	T	0/1	274	213	242
19	27981065	T	C	0/1	327	179	242
5	7194555	G	A	0/1	385	152	242
6	61914678	T	C	0/1	282	208	242
9	76873464	G	A	0/1	241	244	242
X	140134673	A	G	0/1	358	163	242
X	141429793	T	G	0/1	215	272	242
10	84807606	A	G	0/1	322	180	241
11	23324720	A	G	0/1	283	205	241
1	247334262	C	A	0/1	315	185	241
21	22754813	GA	G	1/1	234	249	241
2	141077773	G	C	0/1	243	240	241
21	47291139	T	C	0/1	320	182	241
2	53814747	C	T	0/1	428	136	241
3	18975832	G	T	0/1	401	145	241
5	84935358	C	T	0/1	300	194	241
6	6142864	C	T	0/1	258	226	241
11	23324713	C	T	0/1	368	156	240
13	50759015	G	A	0/1	352	164	240
18	7966906	G	T	0/1	379	152	240
20	41244903	T	C	0/1	296	194	240
21	20445735	A	C	0/1	287	200	240
2	161615434	A	G	0/1	321	180	240
2	175273090	G	A	0/1	342	168	240
3	120912159	T	G	0/1	226	254	240
3	28407105	T	G	0/1	331	174	240
3	34949558	T	C	0/1	277	208	240
3	8656473	C	T	0/1	370	156	240
3	99453134	A	G	0/1	289	200	240
4	159353870	C	A	0/1	279	206	240
5	31847561	G	A	0/1	416	138	240
6	46834055	T	C	1/1	240	240	240
6	51094768	C	T	0/1	331	174	240
6	6141817	C	T	0/1	310	186	240
7	121229595	A	G	1/1	282	205	240
8	26919048	A	G	0/1	317	181	240
8	55516603	T	TG	1/1	212	272	240
12	73682128	G	T	0/1	354	162	239
12	80844779	G	A	0/1	345	166	239
13	50759714	G	C	0/1	311	184	239
16	60116561	A	C	0/1	333	172	239
1	76111631	G	A	0/1	329	173	239
2	175632848	G	A	1/1	252	227	239
4	159353777	C	T	0/1	214	267	239
4	163093591	G	A	1/1	396	144	239
4	167495283	A	T	0/1	310	184	239
11	91828052	G	A	0/1	360	157	238
14	32264986	T	G	0/1	352	161	238
20	21892372	A	G	0/1	270	209	238
21	41409498	C	T	0/1	322	176	238
3	26440755	T	G	0/1	240	236	238
4	112816733	T	C	0/1	304	186	238
4	79037496	AG	A	1/1	361	157	238
6	115123543	A	G	0/1	354	160	238
6	35795932	G	A	0/1	345	164	238
6	91286140	A	T	1/1	262	216	238
7	155410187	G	T	0/1	416	136	238
8	115057373	G	A	0/1	280	202	238
X	49012965	A	G	0/1	296	192	238
10	36300974	C	T	0/1	382	147	237
10	36301205	C	T	0/1	277	203	237
11	119357073	CT	C	1/1	334	168	237
21	20244644	G	T	0/1	304	185	237
2	175274618	T	C	0/1	313	180	237
3	120911877	T	C	0/1	253	222	237
3	132670078	G	C	0/1	411	137	237
4	112816561	G	A	0/1	315	179	237
4	120246264	T	G	0/1	231	244	237
5	17750299	C	T	0/1	332	169	237
6	6141874	C	T	0/1	255	221	237
7	83623633	A	G	0/1	355	158	237
8	130366788	GA	G	1/1	374	150	237
X	116862482	C	A	0/1	263	214	237
X	76509851	C	G	0/1	261	215	237
10	56477540	T	G	0/1	268	207	236
12	58866372	T	G	0/1	376	148	236
14	36717931	C	T	0/1	413	135	236
18	7966924	T	A	0/1	309	181	236
3	100795925	C	T	0/1	350	159	236
4	146294581	T	C	0/1	349	159	236
5	136122422	G	C	0/1	375	149	236
7	10312658	G	C	0/1	317	176	236
7	143436083	G	A	0/1	365	152	236
7	86693335	G	A	0/1	375	148	236
9	12589189	T	C	0/1	322	173	236
9	77821907	T	C	0/1	313	178	236
X	143223021	A	G	0/1	356	156	236
10	118044231	G	C	1/1	193	285	235
11	14177610	A	G	0/1	297	186	235
11	23324689	A	G	0/1	421	131	235
12	80845413	G	T	0/1	341	162	235
12	87586300	T	C	0/1	409	135	235
16	77557221	C	A	0/1	306	181	235
6	6141712	G	A	0/1	315	176	235
6	6142887	T	A	0/1	298	186	235
7	86693185	T	G	0/1	215	256	235
8	128393062	G	A	0/1	223	247	235
8	58072833	A	C	0/1	387	143	235
10	106411820	T	C	1/1	286	191	234
1	146701789	A	G	0/1	255	214	234
1	189439674	G	A	0/1	387	141	234
12	5227505	T	C	0/1	369	149	234
3	83743130	A	C	0/1	303	181	234
4	112816681	A	C	0/1	279	196	234
5	116677309	G	C	0/1	323	170	234
6	51095002	A	G	0/1	296	185	234
X	143248820	C	A	0/1	272	202	234
X	34127615	A	T	0/1	276	199	234
X	79967359	A	G	0/1	401	136	234
10	56477486	G	A	0/1	412	132	233
1	1639925	C	A	0/1	280	194	233
15	71312939	G	GT	1/1	309	175	233
15	97779944	C	T	1/1	220	246	233
18	25094864	C	T	0/1	243	224	233
21	41409706	A	G	0/1	320	169	233
3	6105964	C	T	1/1	281	194	233
4	107497032	T	C	0/1	202	269	233
4	142477983	G	A	0/1	388	140	233
5	151720298	A	C	0/1	309	175	233
5	30821717	T	G	0/1	291	187	233
5	62116126	A	C	0/1	250	217	233
6	131621291	G	A	0/1	358	152	233
7	10312815	G	A	0/1	309	176	233
8	99754790	T	G	0/1	220	246	233
X	97684090	T	C	0/1	281	194	233
14	40168711	C	A	0/1	294	183	232
1	93171647	T	A	0/1	220	245	232
20	41246383	C	T	0/1	300	180	232
21	41398133	A	T	0/1	247	217	232
4	153995742	G	A	0/1	425	127	232
4	62775483	G	A	1/1	372	145	232
5	144259669	G	T	0/1	302	178	232
5	39788813	A	T	0/1	263	204	232
7	86692898	G	T	0/1	242	222	232
X	143287242	A	G	0/1	429	125	232
X	148662509	C	G	0/1	303	177	232
10	77257789	AT	A	1/1	300	178	231
11	129045802	T	C	1/1	310	172	231
12	42061194	G	T	0/1	318	168	231
14	84008959	T	A	0/1	297	180	231
15	70277123	A	G	1/1	297	180	231
18	25094028	A	T	0/1	225	238	231
18	68761398	T	C	0/1	262	204	231
3	99453082	G	C	0/1	356	150	231
4	27382135	A	G	0/1	275	194	231
6	84044922	T	G	0/1	315	170	231
8	75856759	A	G	0/1	255	210	231
X	140579812	A	G	0/1	370	144	231
X	143162470	A	T	0/1	285	188	231
10	31169826	G	C	0/1	269	197	230
10	36297699	C	T	0/1	248	213	230
11	114712050	G	A	0/1	407	130	230
11	23322983	T	C	0/1	316	168	230
1	158881009	CA	C	1/1	999	53	230
13	41441547	A	G	0/1	335	158	230
13	93342596	C	T	0/1	288	183	230
17	65339151	A	AT	1/1	999	53	230
20	41247029	T	G	0/1	300	176	230
21	41410027	A	G	0/1	303	175	230
2	162783068	C	A	1/1	252	210	230
2	238886815	G	A	0/1	364	145	230
3	136687332	A	G	0/1	274	193	230
3	190761270	G	A	0/1	373	142	230
4	159353737	T	C	0/1	269	196	230
5	124697580	C	G	0/1	296	179	230
5	18072317	T	A	0/1	398	133	230
5	7195294	G	T	0/1	301	175	230
6	51094969	T	A	0/1	213	249	230
7	32725083	G	T	0/1	404	131	230
8	6155285	T	C	0/1	298	177	230
10	56477207	A	G	0/1	313	168	229
10	56477324	T	C	0/1	322	163	229
12	106869141	T	C	0/1	323	162	229
1	247333983	A	G	0/1	274	191	229
13	43002571	T	C	1/1	254	207	229
13	50759063	A	C	0/1	265	198	229
2	194487709	C	A	0/1	316	166	229
3	67954143	A	T	0/1	394	133	229
4	65860722	C	G	0/1	218	241	229
5	143450238	C	A	0/1	324	162	229
5	29487594	A	G	0/1	320	164	229
5	7197552	G	T	0/1	333	157	229
8	68667676	G	A	0/1	266	197	229
8	75857876	G	C	0/1	233	225	229
9	1931686	C	A	0/1	267	197	229
10	100460739	C	A	0/1	383	136	228
10	105542689	CT	C	1/1	384	135	228
10	122681094	T	C	0/1	331	157	228
10	36301718	C	T	0/1	265	196	228
10	56477538	C	T	0/1	441	118	228
12	80327810	TT	T	1/1	999	52	228
13	74216815	T	C	0/1	301	173	228
1	7660978	G	A	0/1	316	164	228
3	120912122	T	C	0/1	225	231	228
3	28407311	C	T	0/1	273	191	228
6	51095012	A	G	0/1	242	214	228
7	79233028	T	C	0/1	292	178	228
8	134878516	G	A	0/1	273	190	228
X	141428155	G	A	0/1	237	219	228
10	117345777	G	A	0/1	254	202	227
10	117345802	C	T	0/1	233	222	227
10	56477163	C	T	0/1	322	160	227
11	109236231	G	T	0/1	289	178	227
1	189439644	C	A	0/1	252	204	227
15	39815021	C	T	0/1	287	179	227
17	25488807	A	G	0/1	366	141	227
18	25094066	A	T	0/1	242	213	227
3	191871232	T	C	0/1	300	172	227
5	117513394	G	A	0/1	309	167	227
5	5039183	GT	G	1/1	272	190	227
9	17286246	C	T	0/1	294	175	227
X	140581292	A	T	0/1	416	124	227
1	76111529	G	A	0/1	386	132	226
2	70930453	C	T	0/1	301	170	226
3	150066462	C	T	1/1	290	176	226
3	7304612	T	TG	1/1	255	200	226
5	114394250	T	A	0/1	436	117	226
6	51094726	A	G	0/1	234	218	226
7	10312596	T	G	0/1	344	148	226
7	83093845	C	T	0/1	316	162	226
8	134878804	T	C	0/1	377	136	226
9	114285707	T	C	1/1	157	326	226
9	115070645	A	C	1/1	320	159	226
X	116862669	G	T	0/1	278	183	226
X	116867345	T	C	0/1	406	126	226
X	143216290	C	T	0/1	322	158	226
X	72230066	A	G	0/1	299	171	226
1	166215843	T	G	0/1	257	197	225
11	78394009	C	T	0/1	334	152	225
1	205206617	C	A	0/1	381	133	225
12	44506798	C	T	0/1	320	158	225
13	50754946	A	C	0/1	304	167	225
14	40168628	T	C	0/1	251	201	225
1	76111655	C	T	0/1	268	189	225
2	118408315	G	C	0/1	244	207	225
2	162783059	C	T	1/1	319	158	225
4	167494945	T	C	0/1	274	185	225
4	87059039	G	A	0/1	301	168	225
5	119024582	C	G	0/1	261	194	225
5	7196362	C	A	0/1	249	204	225
5	84935772	C	G	0/1	225	225	225
6	42254280	C	T	0/1	209	242	225
6	6141781	T	C	0/1	205	247	225
7	110199522	G	A	0/1	253	200	225
8	78447990	T	C	0/1	304	166	225
X	149570451	G	T	0/1	397	127	225
X	47874371	G	C	0/1	286	177	225
10	117342967	A	G	0/1	273	183	224
12	80845655	C	T	0/1	366	137	224
12	87586534	T	C	0/1	253	198	224
13	50754980	T	C	0/1	295	170	224
13	75001975	A	G	0/1	322	156	224
14	40168878	G	A	0/1	287	175	224
1	66951878	C	T	0/1	300	167	224
20	61355796	G	A	1/1	189	265	224
2	118386170	G	A	0/1	204	246	224
21	41409586	G	A	0/1	306	164	224
21	41410116	T	C	0/1	235	214	224
3	120911960	A	C	0/1	196	255	224
3	28406785	G	A	0/1	316	159	224
4	45694770	G	A	1/1	312	161	224
5	17750389	G	A	0/1	286	176	224
5	7196022	C	T	0/1	328	153	224
6	158441204	T	C	0/1	347	144	224
8	123258321	A	G	0/1	369	136	224
X	97683769	C	T	0/1	352	142	224
16	81021806	CT	C	1/1	999	50	223
1	76111573	A	T	0/1	224	222	223
21	41409470	T	C	0/1	274	182	223
2	218544781	AG	A	1/1	333	150	223
4	159353981	C	A	0/1	333	149	223
4	177707144	T	C	1/1	224	222	223
6	169094672	A	T	0/1	252	197	223
7	121229596	A	G	1/1	329	151	223
8	6157307	G	A	0/1	388	128	223
9	1931681	G	T	0/1	225	222	223
10	10734625	C	G	0/1	261	189	222
10	130994964	A	AT	1/1	313	158	222
10	36300580	T	A	0/1	257	191	222
12	106869251	T	G	0/1	328	150	222
13	59095405	A	C	0/1	308	160	222
15	97417560	A	T	0/1	356	138	222
16	60015898	C	T	0/1	284	173	222
1	66951113	G	A	0/1	369	134	222
18	25093725	A	G	0/1	268	184	222
18	7971180	G	C	0/1	248	199	222
18	8062239	A	T	0/1	269	183	222
20	41245150	A	T	0/1	317	155	222
2	66855535	C	T	0/1	231	214	222
4	103131224	T	C	0/1	329	150	222
4	107497559	A	G	0/1	224	221	222
4	19238601	A	C	0/1	246	200	222
5	115588604	T	C	0/1	260	190	222
5	84936209	C	G	0/1	266	185	222
6	6142521	T	C	0/1	259	191	222
7	10312709	C	T	0/1	346	143	222
7	86693090	G	C	0/1	263	188	222
X	97683842	A	G	0/1	303	163	222
1	86394213	G	T	0/1	415	118	221
20	41245186	A	G	0/1	308	159	221
20	52073771	T	C	0/1	246	199	221
4	100923243	A	G	0/1	306	160	221
4	129139354	T	C	0/1	252	193	221
4	48054739	C	T	0/1	316	154	221
5	124467678	T	C	0/1	345	142	221
5	153108329	G	C	0/1	311	157	221
6	6141924	G	A	0/1	225	218	221
8	105755555	T	C	0/1	317	154	221
8	140690048	C	A	0/1	271	180	221
9	94395802	G	C	0/1	315	155	221
X	116867216	C	A	0/1	305	160	221
10	84464432	G	A	0/1	294	165	220
11	98146720	C	T	0/1	234	207	220
16	77557108	A	T	0/1	326	148	220
18	50206154	A	T	0/1	333	146	220
2	162783074	G	A	1/1	241	200	220
2	41780053	C	T	0/1	246	197	220
3	132665672	C	T	0/1	212	229	220
4	159353897	A	G	0/1	364	133	220
4	159395679	C	T	0/1	314	154	220
8	140689952	T	C	0/1	279	173	220
8	99754711	T	C	0/1	281	173	220
10	20847564	A	G	0/1	256	188	219
10	36302094	T	C	0/1	236	203	219
11	129045662	T	G	1/1	210	228	219
14	52246592	C	CT	1/1	272	177	219
15	51875773	G	A	0/1	330	146	219
17	26166500	T	A	0/1	278	172	219
18	22294711	T	C	0/1	228	211	219
18	25093888	C	T	0/1	282	170	219
18	5333006	T	C	0/1	226	213	219
2	113360407	C	CT	1/1	999	48	219
21	20445464	C	A	0/1	292	164	219
2	14990561	C	G	0/1	247	194	219
2	162093697	T	C	1/1	244	196	219
3	142694859	AC	A	1/1	268	179	219
3	186895364	T	G	0/1	270	177	219
3	18975486	C	A	0/1	321	149	219
4	14735030	C	G	0/1	305	157	219
6	44843234	T	C	0/1	228	211	219
6	6142007	G	T	0/1	194	248	219
6	6214745	A	T	0/1	319	151	219
6	8774934	G	T	0/1	296	162	219
8	26919017	A	G	0/1	260	185	219
8	26973202	G	A	0/1	207	231	219
8	90197509	A	AT	1/1	343	140	219
X	143223963	G	C	0/1	204	235	219
10	44769329	T	C	0/1	314	151	218
11	5888621	T	C	0/1	295	161	218
1	18849272	A	G	0/1	294	161	218
13	74217438	C	G	0/1	324	147	218
16	51866020	CTC	C	1/1	341	139	218
2	14992183	T	C	0/1	336	141	218
2	23452088	A	G	1/1	268	177	218
3	137176712	T	C	0/1	287	166	218
3	34949742	C	A	0/1	315	151	218
3	99453145	C	T	0/1	227	210	218
4	112816765	A	G	0/1	245	194	218
5	10263464	A	G	1/1	233	204	218
5	160140888	C	T	0/1	261	182	218
7	157554423	G	A	0/1	294	162	218
7	62475496	C	T	0/1	235	203	218
8	6155366	T	C	0/1	376	126	218
8	62168343	GA	G	1/1	208	228	218
9	121493398	A	C	0/1	273	174	218
10	36297483	G	A	0/1	412	114	217
10	36302061	A	G	0/1	257	184	217
1	166594484	T	C	1/1	287	164	217
13	64739887	G	A	1/1	299	157	217
2	118407891	T	G	0/1	318	148	217
2	78886192	C	A	0/1	252	187	217
3	8656601	C	T	0/1	271	173	217
3	89215553	A	AT	1/1	337	140	217
4	112821277	T	C	0/1	261	181	217
5	7194301	T	C	0/1	342	138	217
6	51094711	C	A	0/1	183	258	217
7	86693309	A	G	0/1	331	142	217
X	116862651	G	A	0/1	368	128	217
11	24775882	ATTTT	A	1/1	277	168	216
12	87239388	C	T	0/1	225	208	216
14	58193321	G	GT	1/1	322	145	216
16	54076489	A	G	0/1	433	108	216
3	120912124	G	A	0/1	218	215	216
3	26441813	G	T	0/1	207	225	216
3	55174254	G	A	0/1	252	185	216
4	11849754	T	C	0/1	350	133	216
4	175704492	T	C	0/1	289	162	216
6	6141714	T	A	0/1	271	172	216
6	98867222	G	T	0/1	236	197	216
7	54591905	T	C	0/1	287	162	216
9	103321918	T	A	0/1	321	146	216
9	113964114	A	G	0/1	223	209	216
X	143190446	C	T	0/1	349	134	216
X	72229879	G	A	0/1	269	174	216
10	36300118	G	C	0/1	267	173	215
10	36300679	A	C	0/1	274	169	215
11	14177579	C	T	0/1	378	122	215
1	11842572	T	G	0/1	396	117	215
11	39628202	C	T	0/1	366	126	215
1	146701793	C	T	0/1	268	173	215
1	1639944	G	C	0/1	257	180	215
13	100733839	G	T	0/1	327	142	215
13	59095412	A	C	0/1	276	167	215
13	60559810	G	A	0/1	353	131	215
15	94220010	C	G	0/1	291	159	215
16	27744105	C	A	0/1	241	191	215
18	25093792	A	C	0/1	176	263	215
20	41246987	T	A	0/1	405	114	215
4	167493599	A	C	0/1	259	179	215
5	97146917	T	C	0/1	356	130	215
6	104902422	A	C	0/1	243	191	215
6	6849169	G	T	0/1	295	156	215
7	133579475	A	C	0/1	206	225	215
7	154196193	A	C	0/1	275	168	215
7	86692866	G	A	0/1	313	147	215
8	123258312	G	A	0/1	363	127	215
X	79959760	T	C	0/1	232	199	215
11	36065673	CT	C	1/1	176	260	214
12	44506831	A	G	0/1	302	152	214
14	54218655	AT	A	1/1	172	267	214
14	77695890	A	G	0/1	334	137	214
20	41244161	T	C	0/1	410	112	214
3	100795902	G	T	0/1	242	189	214
4	137057595	G	C	0/1	209	219	214
4	159394955	T	C	0/1	286	160	214
4	167493584	A	G	0/1	249	184	214
6	133972756	C	T	0/1	249	184	214
7	10312583	A	T	0/1	355	129	214
8	133277342	AA	A	1/1	353	130	214
8	139727808	AT	A	1/1	385	119	214
9	1931707	G	A	0/1	413	111	214
X	111319491	G	C	0/1	348	132	214
X	130802681	G	A	0/1	269	170	214
X	140612589	C	T	0/1	392	117	214
X	143210628	T	A	0/1	340	135	214
X	154114509	T	C	0/1	328	140	214
1	105758111	G	A	0/1	281	161	213
1	166215833	G	C	0/1	285	159	213
11	91312962	T	C	0/1	224	202	213
16	54076819	C	G	0/1	347	131	213
18	70995535	G	A	0/1	390	116	213
21	20244333	A	G	0/1	272	167	213
2	161615449	C	T	0/1	307	148	213
3	18976631	C	T	0/1	310	147	213
3	34026434	T	C	1/1	188	242	213
3	34949800	G	A	0/1	394	115	213
5	84935482	A	G	0/1	312	145	213
6	9971278	G	A	0/1	283	161	213
10	36301937	C	A	0/1	242	185	212
1	14573962	T	C	0/1	259	173	212
12	127728348	GA	G	1/1	147	306	212
13	75001871	C	T	0/1	280	160	212
18	22200036	T	G	0/1	225	200	212
18	35797150	G	A	0/1	297	151	212
18	39356979	G	A	0/1	254	177	212
21	20447291	C	T	0/1	285	157	212
2	45306823	T	C	0/1	245	183	212
3	132666425	C	T	0/1	240	188	212
3	136683515	G	T	0/1	329	137	212
3	185572867	T	A	0/1	320	141	212
5	95606714	T	C	0/1	214	210	212
8	1559707	A	G	0/1	249	181	212
8	16684613	AT	A	1/1	169	266	212
X	46830596	A	G	0/1	318	142	212
X	69044688	G	A	0/1	222	202	212
10	20847534	C	T	0/1	196	228	211
10	36297594	A	T	0/1	426	105	211
11	13816693	C	T	0/1	326	137	211
12	55739212	A	G	0/1	309	144	211
15	97417574	C	T	0/1	262	170	211
16	90105889	GTTCA	G	1/1	319	139	211
17	26708548	T	C	1/1	381	117	211
18	51898330	A	AG	1/1	243	184	211
2	123268398	G	A	0/1	349	127	211
21	41409130	G	T	0/1	268	166	211
4	112816494	G	A	0/1	288	154	211
5	62118053	C	T	0/1	282	158	211
X	140581007	C	T	0/1	306	146	211
X	149570597	C	T	0/1	275	162	211
10	100327510	G	A	1/1	226	195	210
13	60897755	G	C	0/1	233	190	210
18	51125508	G	A	0/1	261	169	210
4	48054751	G	T	0/1	256	172	210
5	7195175	C	T	0/1	321	138	210
6	125033490	G	A	0/1	316	139	210
6	51094774	C	A	0/1	240	183	210
6	6142261	T	A	0/1	238	185	210
6	99790317	T	A	0/1	328	135	210
9	11174234	A	T	0/1	231	191	210
X	141429823	C	T	0/1	250	177	210
10	36297513	G	T	0/1	198	220	209
1	174561397	T	C	0/1	288	151	209
14	53635131	A	G	0/1	413	106	209
16	48853353	C	T	0/1	327	133	209
16	60012456	C	T	0/1	318	138	209
21	20246424	C	T	0/1	311	140	209
21	41408796	T	A	0/1	302	144	209
3	120911955	T	A	0/1	181	242	209
3	76075957	G	T	0/1	235	185	209
4	146295161	G	A	0/1	233	188	209
5	119025717	C	A	0/1	355	123	209
6	49516144	A	AG	1/1	313	140	209
7	10312632	G	A	0/1	298	146	209
7	144703648	A	G	1/1	238	183	209
7	32724797	A	G	0/1	245	179	209
X	116862613	T	A	0/1	302	144	209
X	116867297	A	G	0/1	274	159	209
10	44769318	C	A	0/1	401	108	208
11	119357022	TG	T	1/1	382	113	208
1	146702035	C	T	0/1	286	151	208
12	18245775	C	T	0/1	343	126	208
13	113787661	G	A	0/1	256	169	208
13	25385874	A	G	1/1	164	264	208
13	75002449	A	C	0/1	297	145	208
14	40168659	C	A	0/1	238	181	208
14	40168729	T	C	0/1	188	231	208
14	99131210	TA	T	1/1	232	186	208
18	25094924	T	A	0/1	195	222	208
20	12738004	G	A	0/1	380	114	208
2	118408046	C	T	0/1	240	181	208
2	12663192	G	A	0/1	310	140	208
2	161615520	A	G	0/1	254	170	208
2	216092280	A	G	0/1	414	105	208
3	26426913	C	T	0/1	253	171	208
3	2826681	GC	G	1/1	398	109	208
3	59317432	T	A	1/1	212	205	208
4	112821333	G	A	0/1	266	162	208
4	161240323	C	T	1/1	286	151	208
4	184936677	T	G	0/1	262	165	208
5	110642744	G	A	0/1	246	176	208
5	38452229	T	C	0/1	251	172	208
5	84935702	A	G	0/1	253	171	208
5	84935783	G	A	0/1	258	167	208
6	6141724	C	T	0/1	222	194	208
6	6214751	G	A	0/1	260	167	208
7	10312577	A	T	0/1	362	120	208
7	10312606	C	T	0/1	258	167	208
7	86693202	C	T	0/1	413	105	208
9	7057534	G	GT	1/1	357	121	208
X	76509802	C	T	0/1	353	122	208
11	93966633	G	A	0/1	231	186	207
12	42060985	T	C	0/1	217	197	207
13	50757611	C	T	0/1	309	139	207
14	40168777	A	C	0/1	237	181	207
14	74773079	G	C	0/1	215	200	207
14	87332982	A	T	1/1	209	206	207
1	67547452	A	G	0/1	266	161	207
16	799174	AT	A	1/1	245	175	207
18	74741062	C	T	0/1	226	189	207
20	41246126	G	A	0/1	301	142	207
3	136684985	A	T	0/1	276	155	207
4	112816785	C	A	0/1	188	229	207
4	112816902	T	C	0/1	224	192	207
4	21957125	TA	T	1/1	267	160	207
5	124697794	G	T	0/1	355	121	207
5	7195370	A	G	0/1	221	193	207
7	158626033	C	A	0/1	262	164	207
7	91535832	A	G	0/1	236	182	207
X	116866834	C	G	0/1	326	132	207
10	65260783	CA	C	1/1	328	130	206
11	56493154	T	G	0/1	213	199	206
11	98146398	C	G	0/1	301	141	206
11	98146702	A	G	0/1	316	134	206
12	69493514	A	G	0/1	325	131	206
12	89159501	T	C	1/1	208	204	206
14	39300618	C	T	0/1	294	145	206
18	22294698	A	C	0/1	228	187	206
2	178839672	T	C	0/1	289	147	206
3	120912170	G	C	0/1	220	192	206
4	94564238	C	T	0/1	263	161	206
5	151721796	C	G	0/1	321	132	206
5	160976543	T	G	1/1	320	133	206
5	7198522	G	A	0/1	320	133	206
6	98867226	T	C	0/1	245	174	206
7	89421272	G	T	0/1	222	192	206
8	2251572	T	C	0/1	220	192	206
8	99754781	A	C	0/1	191	223	206
X	116867387	G	C	0/1	293	145	206
X	141568780	G	A	0/1	267	159	206
10	135195817	AT	A	1/1	999	42	205
10	21044885	T	G	0/1	409	103	205
1	150702325	G	C	0/1	322	130	205
12	42061183	T	C	0/1	328	128	205
12	58869701	G	A	0/1	384	109	205
15	39814987	C	G	0/1	264	159	205
20	41244583	G	T	0/1	330	127	205
21	20445072	C	T	0/1	252	167	205
3	175918074	C	T	1/1	200	210	205
3	18974240	G	A	0/1	320	131	205
3	34949630	T	A	0/1	313	134	205
3	34949806	A	G	0/1	222	189	205
3	55175019	A	C	0/1	252	166	205
4	112820845	C	T	0/1	238	177	205
4	139366497	C	T	0/1	263	160	205
4	159353594	G	A	0/1	318	132	205
5	8745961	T	A	0/1	200	210	205
6	6189087	A	G	0/1	208	202	205
6	84044904	T	C	0/1	343	123	205
7	10312737	G	A	0/1	297	141	205
7	48505427	C	A	0/1	332	127	205
8	140689971	A	G	0/1	299	140	205
X	97683860	A	G	0/1	322	130	205
1	146702116	C	A	0/1	226	185	204
11	50783246	C	T	0/1	323	129	204
13	74218198	C	G	0/1	265	157	204
1	76111562	G	A	0/1	233	178	204
18	20468189	C	A	0/1	195	213	204
18	8060835	G	C	0/1	215	194	204
19	16593198	A	G	1/1	263	159	204
19	40127583	GA	G	1/1	372	112	204
2	115599113	GA	G	1/1	273	152	204
3	132665676	C	T	0/1	292	142	204
3	8656466	G	C	0/1	287	145	204
4	112817179	C	A	0/1	166	250	204
4	159353917	C	A	0/1	248	168	204
5	116677612	T	C	0/1	299	139	204
5	84935726	A	G	0/1	255	164	204
7	32724586	A	G	0/1	282	147	204
7	98668389	C	T	0/1	438	95	204
8	16803809	C	A	0/1	278	150	204
8	94419034	A	G	0/1	441	94	204
9	38252524	GC	G	1/1	297	140	204
X	140139658	A	G	0/1	274	152	204
X	140644385	G	A	0/1	372	112	204
X	72604198	C	T	0/1	241	173	204
X	76509819	T	C	0/1	235	177	204
10	117342971	G	T	0/1	355	116	203
10	44769291	A	T	0/1	337	122	203
11	83241123	A	G	0/1	219	188	203
12	32935635	TA	T	1/1	265	155	203
13	112597912	G	C	0/1	322	128	203
13	43259026	A	AC	1/1	293	140	203
16	77557054	G	A	0/1	300	138	203
18	21609491	GT	G	1/1	204	203	203
3	136683191	A	G	0/1	289	142	203
6	166661695	AGTT	A	1/1	158	262	203
8	140690008	G	C	0/1	246	168	203
8	75859672	T	A	0/1	288	143	203
8	8330299	G	T	0/1	207	199	203
X	49019751	C	G	0/1	348	119	203
X	82317212	T	C	0/1	236	174	203
10	8903673	A	G	1/1	246	166	202
11	129045709	T	C	1/1	241	169	202
11	7681305	T	A	0/1	199	206	202
13	38036220	A	G	0/1	259	158	202
1	76111673	C	T	0/1	259	158	202
17	67611986	T	C	0/1	264	154	202
19	2612702	GA	G	1/1	285	143	202
20	20148362	C	T	0/1	267	153	202
20	21871196	G	A	0/1	264	155	202
2	14992211	T	C	0/1	237	173	202
22	27117118	A	G	0/1	227	180	202
2	66855538	A	G	0/1	248	165	202
3	103457074	TG	T	1/1	302	135	202
3	139977158	A	T	0/1	218	187	202
4	121565047	T	C	0/1	247	166	202
5	116677447	T	G	0/1	248	164	202
5	119022533	C	T	0/1	275	148	202
5	151722422	A	G	0/1	251	162	202
5	62114978	G	A	0/1	336	121	202
5	84935687	C	T	0/1	304	134	202
6	51094852	G	A	0/1	217	188	202
6	9971451	G	A	0/1	271	150	202
7	121229601	A	T	1/1	212	193	202
7	32725050	A	C	0/1	238	171	202
8	77735061	C	T	0/1	342	119	202
X	143192640	C	T	0/1	208	197	202
X	152275532	C	T	0/1	286	142	202
X	76509823	A	G	0/1	230	177	202
10	129389880	CA	C	1/1	252	161	201
10	36301991	T	G	0/1	317	128	201
1	189439703	G	C	0/1	219	185	201
13	74218135	G	A	0/1	269	150	201
14	40168601	A	G	0/1	241	167	201
17	31219005	T	C	0/1	280	144	201
20	2618971	C	A	0/1	238	170	201
20	55455044	A	T	1/1	177	228	201
2	14990605	A	G	0/1	215	188	201
2	153864904	T	G	0/1	289	140	201
2	175270816	A	G	0/1	207	196	201
3	120912085	C	T	0/1	281	144	201
3	99453090	T	A	0/1	240	169	201
4	112816307	C	T	0/1	236	172	201
4	181542153	CT	C	1/1	210	193	201
4	190254312	C	T	1/1	159	254	201
5	151723730	T	G	0/1	281	144	201
5	64460840	G	A	1/1	143	282	201
6	105190006	T	C	0/1	280	145	201
6	42254004	A	G	0/1	271	149	201
8	58072753	C	G	0/1	278	146	201
11	93974185	C	T	0/1	236	170	200
14	70948801	G	A	0/1	257	156	200
1	7660957	T	C	0/1	266	151	200
18	60578543	C	T	0/1	237	168	200
18	70637764	T	C	0/1	226	177	200
20	21892517	G	T	0/1	297	135	200
20	38587130	C	T	0/1	384	104	200
20	41244085	T	C	0/1	404	99	200
21	20245569	T	C	0/1	249	161	200
2	14990329	G	A	0/1	360	111	200
2	52403571	G	A	0/1	243	164	200
3	132666080	A	T	0/1	306	131	200
3	28406776	A	G	0/1	252	159	200
3	67954023	T	C	0/1	295	135	200
4	159355060	T	A	0/1	319	126	200
5	44312301	C	T	0/1	217	185	200
5	7194857	C	A	0/1	246	163	200
7	157554404	G	A	0/1	348	115	200
7	83160581	CA	C	1/1	999	40	200
8	26975153	G	C	0/1	212	189	200
X	52518179	A	G	0/1	218	184	200
X	72013819	A	G	0/1	257	155	200
10	120689784	TG	T	1/1	365	108	199
11	93966138	G	A	0/1	302	131	199
12	42061134	T	G	0/1	227	174	199
13	50758789	G	A	0/1	275	144	199
14	40168946	C	A	0/1	272	146	199
14	40168956	G	A	0/1	226	176	199
1	66951258	C	G	0/1	276	143	199
18	7966904	C	A	0/1	251	157	199
21	41407300	A	G	0/1	329	120	199
21	47291102	T	C	0/1	288	138	199
2	43220608	C	T	0/1	236	167	199
3	2530134	GT	G	1/1	294	135	199
3	28407184	G	A	0/1	322	123	199
3	34104377	TA	T	1/1	323	123	199
3	67954012	A	G	0/1	346	115	199
4	78782805	ACA	A	1/1	302	131	199
5	152455797	G	A	0/1	271	146	199
7	45615648	T	G	1/1	203	195	199
8	140690083	G	A	0/1	250	159	199
9	32733018	G	A	1/1	192	206	199
X	149570526	C	T	0/1	260	152	199
X	149586059	C	T	0/1	279	142	199
10	133326715	GC	G	1/1	302	130	198
10	54242688	GTT	G	1/1	247	158	198
11	98146708	C	G	0/1	172	229	198
12	80858542	C	A	0/1	234	168	198
12	92711052	G	C	1/1	181	217	198
15	82167226	T	C	0/1	354	111	198
18	25093839	G	T	0/1	186	211	198
18	25094930	G	T	0/1	202	195	198
1	88811545	T	C	0/1	291	135	198
2	129722422	C	T	0/1	247	158	198
2	141559491	A	G	0/1	254	155	198
2	153736024	T	C	0/1	258	152	198
2	176348304	A	G	1/1	194	203	198
2	52896771	C	T	1/1	227	173	198
3	106698384	T	C	0/1	379	103	198
3	158817945	T	C	0/1	288	136	198
3	67954082	G	A	0/1	296	132	198
3	853201	T	C	0/1	282	139	198
3	8656586	A	G	0/1	241	162	198
4	112816910	G	A	0/1	258	152	198
6	6142001	C	T	0/1	250	157	198
7	32725141	G	A	0/1	300	131	198
X	116862897	T	G	0/1	200	196	198
X	116862993	T	C	0/1	282	139	198
X	97684067	A	G	0/1	262	150	198
10	85296641	GT	G	1/1	999	39	197
1	119601398	A	G	0/1	378	103	197
12	73681929	G	C	0/1	242	160	197
14	81585916	T	C	0/1	294	132	197
21	20446110	C	T	0/1	208	186	197
2	127739189	C	T	0/1	214	182	197
2	205633662	A	G	0/1	226	171	197
2	2262236	A	G	0/1	319	122	197
3	120093073	G	A	1/1	115	336	197
3	120912087	G	A	0/1	236	164	197
3	162318998	A	T	0/1	230	169	197
3	26428232	T	G	0/1	144	270	197
4	112821159	C	T	0/1	280	139	197
4	159353991	A	G	0/1	232	167	197
4	58653177	AA	A	1/1	317	123	197
5	29487520	C	T	0/1	313	124	197
5	51832945	T	A	0/1	217	179	197
5	7195574	G	C	0/1	263	147	197
5	84935501	T	C	0/1	216	179	197
8	68667675	T	C	0/1	256	152	197
X	116867368	C	T	0/1	376	103	197
10	19381986	T	C	0/1	327	118	196
11	31338028	C	T	0/1	392	98	196
13	77120223	C	T	0/1	238	161	196
14	71016188	C	A	0/1	247	156	196
14	75867706	A	AT	1/1	322	119	196
14	81585966	A	G	0/1	254	151	196
17	50381008	TG	T	1/1	209	184	196
17	77256884	C	T	0/1	307	125	196
18	70636502	C	T	0/1	292	132	196
2	102837145	G	C	1/1	235	163	196
3	120911950	A	G	0/1	211	182	196
4	112821539	A	G	0/1	274	140	196
4	147271843	T	G	0/1	224	171	196
5	124467672	G	A	0/1	339	113	196
6	117427302	C	T	0/1	310	124	196
6	6142595	G	A	0/1	254	152	196
8	140689960	A	G	0/1	288	134	196
9	22351635	C	G	0/1	216	178	196
9	32733006	T	C	1/1	160	240	196
X	112535051	AG	A	1/1	448	86	196
X	116862598	C	G	0/1	301	128	196
X	120007103	T	C	0/1	264	145	196
10	107538841	A	G	0/1	220	173	195
10	36300217	C	T	0/1	299	127	195
1	201498794	A	G	1/1	171	222	195
12	73682094	C	G	0/1	197	193	195
13	105118951	T	TG	1/1	287	133	195
13	71267776	G	GC	1/1	357	106	195
2	11334914	T	A	0/1	194	197	195
2	126939640	A	T	0/1	224	169	195
21	41408942	T	C	0/1	311	122	195
3	99453161	A	G	0/1	223	171	195
5	101527786	T	C	0/1	287	133	195
5	17750372	C	T	0/1	420	91	195
5	62114423	A	G	0/1	263	145	195
6	51094730	C	T	0/1	230	165	195
7	157554358	T	A	0/1	238	160	195
8	6155331	C	T	0/1	413	92	195
X	141429360	A	T	0/1	232	164	195
X	143252794	G	A	0/1	217	175	195
10	121994839	T	G	1/1	245	153	194
10	122675781	G	A	0/1	272	138	194
11	130953459	GC	G	1/1	351	107	194
11	3045665	AT	A	1/1	267	141	194
11	39628123	G	A	0/1	276	136	194
1	146701915	C	T	0/1	294	128	194
1	189439530	C	G	0/1	174	217	194
12	13545314	T	C	1/1	278	135	194
12	73682118	T	C	0/1	151	249	194
13	41441116	C	T	0/1	300	126	194
13	59095422	T	C	0/1	274	138	194
13	68286918	C	A	0/1	235	160	194
16	60012642	C	T	0/1	278	136	194
20	21892479	A	G	0/1	241	156	194
2	118386169	T	C	0/1	192	197	194
3	1853486	C	T	0/1	232	163	194
3	28407432	C	G	0/1	229	165	194
4	146292927	T	C	0/1	268	140	194
6	119666365	C	G	1/1	249	151	194
10	20847544	A	C	0/1	211	177	193
10	74249042	A	C	1/1	281	132	193
11	83126512	A	G	0/1	326	114	193
1	229552281	C	T	0/1	275	136	193
12	71516881	G	A	0/1	238	156	193
13	60559812	A	C	0/1	206	180	193
1	66951201	C	G	0/1	325	115	193
19	39494342	C	T	1/1	344	108	193
2	134582137	C	CT	1/1	234	159	193
2	180081211	C	T	0/1	262	142	193
3	120911949	C	T	0/1	147	254	193
3	120912040	C	T	0/1	215	174	193
4	121564948	G	C	0/1	265	141	193
4	146292984	C	G	0/1	271	137	193
4	159353789	G	C	0/1	243	154	193
5	116675095	G	A	0/1	269	139	193
5	7196646	C	T	0/1	283	132	193
5	84935797	C	T	0/1	263	141	193
6	6142936	A	G	0/1	357	104	193
7	150408468	C	T	0/1	218	170	193
8	140689933	T	A	0/1	212	176	193
8	16805666	G	A	0/1	280	133	193
8	2251573	G	C	0/1	171	218	193
9	104854155	T	A	0/1	189	197	193
9	113964142	G	A	0/1	185	201	193
X	116867223	C	G	0/1	215	174	193
1	102490913	AT	A	1/1	134	275	192
1	247333674	T	C	0/1	212	174	192
13	100733851	T	C	0/1	320	115	192
13	38036059	A	G	0/1	215	171	192
13	93342613	A	G	0/1	280	131	192
18	62337260	C	A	1/1	194	190	192
1	86394382	A	T	0/1	327	113	192
21	25191967	A	T	1/1	182	202	192
21	41408871	G	A	0/1	252	146	192
2	3639838	A	G	0/1	352	105	192
3	34949694	T	C	0/1	256	144	192
3	34949845	C	T	0/1	291	127	192
4	48260761	AT	A	1/1	999	37	192
5	29487502	A	G	0/1	266	138	192
6	115736299	G	T	0/1	184	201	192
6	117426357	C	G	0/1	262	140	192
7	121229597	A	C	1/1	186	198	192
7	136718343	AT	A	1/1	351	105	192
7	155410170	G	A	0/1	276	134	192
9	113182156	G	T	0/1	276	134	192
X	141429000	C	G	0/1	203	182	192
X	149570740	C	G	0/1	164	224	192
X	89377152	T	A	0/1	301	123	192
11	7684425	G	A	0/1	300	122	191
1	195896940	C	A	0/1	303	121	191
1	247333588	T	A	0/1	154	237	191
14	103603493	CG	C	1/1	376	97	191
14	92110333	C	T	0/1	244	150	191
20	41246109	G	C	0/1	216	169	191
2	162783010	G	C	1/1	158	232	191
2	162783082	T	C	1/1	213	172	191
2	175270325	A	C	0/1	204	178	191
2	57397980	ATTT	A	1/1	276	132	191
3	120912178	G	A	0/1	229	160	191
6	51094821	A	C	0/1	235	156	191
6	61914621	G	T	0/1	366	100	191
6	81829778	G	T	0/1	274	133	191
7	157554287	C	T	0/1	290	126	191
7	86692893	A	G	0/1	226	162	191
7	86692940	G	A	0/1	297	123	191
9	113182103	C	T	0/1	211	173	191
9	113554891	T	C	0/1	291	126	191
9	31528411	C	CT	1/1	386	95	191
9	88860824	C	T	0/1	257	142	191
X	103940274	G	C	1/1	315	116	191
X	141427205	A	G	0/1	262	139	191
X	93754258	A	G	0/1	349	104	191
X	97683780	G	C	0/1	254	144	191
10	110074930	A	G	0/1	302	119	190
1	102563924	G	A	1/1	168	214	190
13	93339725	A	G	0/1	187	194	190
20	7454661	GA	G	1/1	274	132	190
21	38516152	C	A	0/1	299	121	190
3	134973085	A	G	0/1	257	141	190
5	115588671	G	A	0/1	184	197	190
5	78164311	G	A	0/1	350	103	190
7	123972253	C	T	1/1	401	90	190
7	82004103	C	A	1/1	236	153	190
8	16803822	C	G	0/1	179	201	190
X	126497587	A	G	0/1	268	134	190
X	45550529	G	A	0/1	220	164	190
X	69323280	T	C	0/1	229	157	190
10	36301770	T	C	0/1	221	162	189
11	50783302	T	A	0/1	268	133	189
1	166217651	G	A	0/1	233	153	189
1	170179492	G	A	0/1	204	175	189
12	80844904	G	A	0/1	400	89	189
14	46355188	G	C	0/1	207	172	189
1	70349385	G	T	0/1	308	116	189
1	76111685	C	T	0/1	326	109	189
20	21892523	G	A	0/1	179	199	189
3	11034512	T	C	1/1	262	137	189
3	120911989	C	T	0/1	258	139	189
3	1853488	T	C	0/1	316	113	189
4	78658146	A	G	1/1	119	299	189
5	86417353	A	G	0/1	206	173	189
6	117425840	G	A	0/1	287	124	189
6	169094676	A	G	0/1	222	161	189
7	107062845	C	T	0/1	427	84	189
9	22350420	T	G	0/1	202	177	189
9	4311896	A	T	0/1	278	129	189
X	141427740	C	T	0/1	242	147	189
X	147124050	C	G	0/1	226	158	189
X	149586140	T	C	0/1	303	118	189
1	166215901	C	A	0/1	248	142	188
1	229552290	T	C	0/1	251	141	188
1	247333653	T	G	0/1	190	186	188
14	36717947	A	G	0/1	271	130	188
1	64383900	C	T	0/1	225	157	188
1	76111556	C	T	0/1	224	157	188
18	25094893	G	A	0/1	194	183	188
18	7968221	A	G	0/1	250	141	188
3	4006804	A	C	0/1	212	167	188
3	6240352	C	CA	1/1	159	222	188
4	167495664	T	C	0/1	332	107	188
5	1710830	G	C	0/1	259	137	188
8	128392756	G	T	0/1	279	127	188
8	128393053	C	T	0/1	195	182	188
9	32096477	T	C	0/1	295	120	188
X	140204448	C	T	0/1	197	179	188
10	21041647	C	T	0/1	283	124	187
10	6856523	C	T	0/1	250	140	187
11	129045740	G	A	1/1	245	142	187
1	146701755	G	A	0/1	241	145	187
1	146702100	T	A	0/1	223	157	187
1	157779179	AT	A	1/1	194	180	187
12	10315560	G	A	1/1	317	110	187
13	65734423	T	C	1/1	237	147	187
13	75002576	A	G	0/1	277	126	187
13	86487718	T	C	0/1	234	150	187
14	70948490	G	A	0/1	315	111	187
18	40642209	A	C	0/1	256	137	187
1	89721351	AG	A	1/1	365	96	187
20	39435403	G	T	0/1	272	129	187
21	18669322	AT	A	1/1	362	97	187
21	41398164	C	T	0/1	339	103	187
2	32709040	G	T	0/1	344	102	187
2	77023304	C	T	0/1	228	154	187
3	120092993	T	G	1/1	173	202	187
3	120912033	A	G	0/1	175	199	187
3	132669678	T	A	0/1	272	129	187
3	138638759	G	A	0/1	249	141	187
4	171176516	C	T	0/1	256	136	187
5	7197390	G	A	0/1	202	174	187
5	97453231	C	G	0/1	266	132	187
6	49639403	A	G	1/1	238	147	187
7	86693219	C	T	0/1	248	141	187
8	104620476	G	A	0/1	199	175	187
8	105389581	A	T	1/1	169	206	187
8	123258330	T	C	0/1	247	141	187
8	134878474	T	C	0/1	402	87	187
8	35739416	C	T	0/1	309	113	187
8	92044530	A	G	0/1	187	187	187
9	1226132	T	C	1/1	219	160	187
9	32732954	T	C	1/1	191	183	187
10	56477260	G	A	0/1	286	121	186
11	107384839	CT	C	1/1	380	91	186
1	198279652	G	C	1/1	225	154	186
12	42061149	C	G	0/1	209	166	186
12	88228821	AC	A	1/1	176	197	186
15	92049038	G	A	0/1	296	117	186
17	3084753	A	T	0/1	176	196	186
17	68542453	T	C	0/1	218	158	186
2	117896018	A	T	0/1	254	136	186
2	18400082	T	TG	1/1	140	248	186
3	120911918	T	C	0/1	223	155	186
3	160039795	T	C	0/1	221	156	186
3	6240395	A	AT	1/1	233	149	186
4	112816608	G	A	0/1	201	172	186
5	39788804	A	G	0/1	235	147	186
6	104902502	C	T	0/1	230	151	186
6	156687096	C	T	0/1	171	202	186
6	52208776	CA	C	1/1	162	214	186
7	133577862	C	T	0/1	216	161	186
7	133578549	A	G	0/1	292	119	186
7	25646543	T	C	0/1	252	137	186
9	108624762	G	GA	1/1	203	170	186
X	101736206	T	C	0/1	396	87	186
X	116863037	C	T	0/1	221	156	186
X	76428310	G	A	0/1	268	129	186
1	15596642	G	A	0/1	438	78	185
12	95184378	C	T	0/1	229	149	185
13	75002642	A	C	0/1	238	144	185
14	24969881	TA	T	1/1	164	209	185
14	77532129	A	G	0/1	261	131	185
15	39814981	T	G	0/1	384	89	185
1	58843470	G	C	0/1	227	150	185
17	68544211	G	T	0/1	241	142	185
20	37998145	G	A	0/1	222	154	185
2	153868613	T	C	0/1	277	124	185
2	215743902	C	A	1/1	79	433	185
2	222852969	C	T	0/1	223	154	185
3	26444343	G	A	0/1	318	108	185
4	171176654	C	T	0/1	254	135	185
4	20224818	CTT	C	1/1	281	122	185
5	62115010	T	C	0/1	378	91	185
5	7196440	C	A	0/1	225	152	185
5	7197003	C	A	0/1	233	147	185
6	61914655	T	A	0/1	226	152	185
7	150408411	G	A	0/1	249	137	185
7	32725038	G	A	0/1	229	150	185
8	2251587	G	C	0/1	141	242	185
8	26919026	T	C	0/1	267	128	185
8	6155288	T	C	0/1	236	145	185
9	32732952	T	C	1/1	176	194	185
10	53812991	T	C	1/1	194	174	184
10	5973090	T	A	0/1	331	102	184
10	79851734	G	A	0/1	246	137	184
1	146701824	T	C	0/1	221	153	184
1	166216834	T	C	0/1	160	212	184
13	56155833	G	A	0/1	370	92	184
13	84293095	G	A	0/1	276	123	184
14	95155995	C	T	0/1	229	148	184
15	27034419	ATT	A	1/1	181	188	184
15	63595983	C	A	0/1	208	162	184
17	19659297	GT	G	1/1	187	181	184
17	79097976	GT	G	1/1	233	145	184
2	111992144	T	C	1/1	270	126	184
21	41409888	C	A	0/1	152	222	184
3	154840785	G	C	0/1	200	169	184
3	154840862	C	G	0/1	212	159	184
3	853173	G	A	0/1	250	135	184
4	112816799	T	C	0/1	212	160	184
4	167495639	A	C	0/1	225	151	184
5	7197431	G	A	0/1	236	143	184
5	84935359	A	G	0/1	197	172	184
6	117426396	C	A	0/1	197	171	184
7	150408460	C	T	0/1	269	126	184
7	86693108	C	A	0/1	212	159	184
8	16805696	C	T	0/1	199	170	184
X	141430864	T	C	0/1	299	113	184
X	46830670	T	C	0/1	286	119	184
X	97684048	A	G	0/1	230	147	184
1	152244044	G	A	0/1	342	98	183
11	6339934	A	C	1/1	321	104	183
11	91828265	G	T	0/1	216	155	183
12	90931376	C	G	0/1	272	123	183
14	23021850	GA	G	1/1	193	174	183
18	25093769	G	A	0/1	221	152	183
1	86394133	A	G	0/1	212	158	183
2	129722443	G	A	0/1	250	134	183
21	47291194	C	T	0/1	242	139	183
2	182324188	T	C	1/1	290	116	183
22	42198404	G	A	0/1	255	132	183
4	133554229	G	C	0/1	284	118	183
4	167495223	T	A	0/1	215	155	183
5	7195482	T	G	0/1	238	141	183
5	7196256	A	T	0/1	182	184	183
6	6189108	T	A	0/1	284	118	183
8	73060997	T	C	0/1	255	131	183
9	115561052	G	A	0/1	261	128	183
X	124079208	A	AT	1/1	260	129	183
X	143216297	G	A	0/1	254	132	183
10	19768799	TG	T	1/1	999	33	182
10	36301908	G	C	0/1	218	152	182
1	189810312	T	C	1/1	263	126	182
15	98438348	G	A	1/1	333	100	182
17	60070205	CT	C	1/1	358	93	182
18	25093942	A	G	0/1	200	166	182
18	39356846	A	G	0/1	274	121	182
18	70636787	C	T	0/1	209	159	182
18	8059847	T	C	0/1	313	106	182
20	41244597	G	C	0/1	277	120	182
21	41409734	A	G	0/1	237	140	182
3	132666443	C	G	0/1	184	181	182
3	143534392	A	T	1/1	250	133	182
3	28406987	G	A	0/1	270	123	182
3	57362824	A	G	0/1	220	150	182
4	112816397	C	T	0/1	322	103	182
4	112818854	C	T	0/1	213	156	182
5	106525812	G	A	0/1	254	131	182
5	136122476	A	C	0/1	193	171	182
6	117424493	A	G	0/1	210	157	182
6	131621383	T	C	0/1	240	138	182
7	111606273	C	G	0/1	258	129	182
7	55470418	G	A	0/1	239	138	182
8	10792607	C	G	0/1	229	145	182
X	108296594	T	A	1/1	160	207	182
X	140623976	C	T	0/1	358	93	182
1	146702005	G	A	0/1	247	133	181
11	50783300	T	C	0/1	297	110	181
11	61097904	G	A	1/1	121	271	181
13	66379249	GA	G	1/1	154	212	181
16	46604624	C	A	0/1	193	169	181
1	96778009	T	A	0/1	205	159	181
20	41244761	A	G	0/1	225	146	181
20	53428820	G	A	0/1	177	185	181
20	57246484	G	A	0/1	240	136	181
20	6378670	CA	C	1/1	422	78	181
21	41410035	T	C	0/1	246	133	181
3	26443956	C	T	0/1	208	157	181
4	112816805	G	A	0/1	227	145	181
4	112820371	G	C	0/1	176	186	181
4	120246273	A	G	0/1	209	156	181
4	167104202	A	C	1/1	232	141	181
5	3669149	T	TG	1/1	151	218	181
6	117425698	A	C	0/1	224	147	181
7	10312772	T	A	0/1	245	133	181
7	110199492	G	A	0/1	187	176	181
7	89312083	G	A	0/1	274	119	181
8	90653009	G	A	0/1	255	128	181
X	49019216	C	G	0/1	290	113	181
X	82764038	GA	G	1/1	325	101	181
11	129045766	T	A	1/1	161	201	180
1	174350715	G	T	0/1	166	196	180
12	131445208	A	T	1/1	149	217	180
1	247333694	T	C	0/1	183	177	180
13	27876695	T	G	1/1	306	106	180
14	40168730	G	A	0/1	215	151	180
1	52661350	GA	G	1/1	334	97	180
15	82167324	G	T	0/1	267	122	180
16	34381972	G	A	1/1	302	107	180
17	25488749	C	A	0/1	195	166	180
18	70635304	T	G	0/1	215	151	180
20	21871837	A	G	0/1	268	121	180
2	13005784	T	C	0/1	191	170	180
2	158427862	A	C	0/1	188	173	180
2	180081426	G	A	0/1	270	120	180
4	147271866	T	G	0/1	335	97	180
4	29503775	T	C	1/1	315	103	180
5	100447578	G	C	0/1	304	106	180
5	1714871	C	G	0/1	257	126	180
5	97146927	C	T	0/1	276	117	180
6	44843575	T	C	0/1	205	158	180
6	85420784	TG	T	1/1	236	137	180
7	150408513	G	A	0/1	220	147	180
7	33655818	C	T	1/1	131	246	180
X	141429194	G	A	0/1	199	162	180
X	154114263	T	C	0/1	228	142	180
1	146701834	T	G	0/1	216	149	179
11	50783432	G	A	0/1	255	126	179
1	187313745	G	C	0/1	289	111	179
12	80845416	A	T	0/1	291	110	179
13	22326413	T	A	0/1	234	137	179
13	34437418	GAAAA	G	1/1	231	139	179
13	79948118	G	A	0/1	216	149	179
15	68187927	C	T	1/1	135	238	179
15	94220076	C	T	0/1	240	134	179
15	94224091	A	G	0/1	334	96	179
18	39356992	C	T	0/1	212	151	179
19	56336185	G	T	0/1	339	94	179
20	30646348	G	A	0/1	203	158	179
2	144622745	T	C	0/1	209	154	179
3	26444024	C	G	0/1	301	107	179
4	100926451	C	T	0/1	297	108	179
4	163929332	AG	A	1/1	999	32	179
4	71960531	G	C	1/1	186	173	179
5	152053475	GA	G	1/1	418	77	179
5	7196586	T	G	0/1	270	119	179
5	79079279	T	C	0/1	357	90	179
5	98802081	T	C	0/1	215	149	179
6	98867227	G	A	0/1	296	108	179
7	150408607	C	T	0/1	241	133	179
7	32725169	G	A	0/1	262	122	179
8	105755393	A	G	0/1	225	143	179
X	75595555	A	G	0/1	361	89	179
1	152210487	C	T	0/1	181	176	178
1	174351288	G	A	0/1	206	153	178
1	66951119	G	A	0/1	350	91	178
1	76111553	A	G	0/1	212	149	178
1	7660968	A	C	0/1	177	180	178
20	58114082	A	G	0/1	205	154	178
2	204829656	A	G	0/1	249	127	178
2	205633041	T	C	0/1	229	138	178
3	132666554	G	A	0/1	204	156	178
3	57362880	A	C	0/1	242	131	178
4	159353840	G	A	0/1	201	157	178
5	144094167	A	G	0/1	221	144	178
5	62115082	A	C	0/1	243	130	178
6	42254794	G	A	0/1	247	128	178
6	6142498	A	G	0/1	206	153	178
6	95167625	C	T	0/1	275	115	178
X	45550558	G	C	0/1	204	156	178
10	111487672	GT	G	1/1	174	181	177
1	146702036	A	G	0/1	207	152	177
1	166216016	T	C	0/1	246	128	177
13	82472176	G	C	0/1	235	133	177
14	30962397	A	T	1/1	189	166	177
14	45950505	T	G	0/1	212	147	177
14	46355645	G	A	0/1	270	116	177
14	58502668	T	C	0/1	248	126	177
16	54077474	G	A	0/1	258	121	177
17	49478922	C	CT	1/1	354	89	177
18	25094239	T	C	0/1	167	187	177
18	4332487	T	C	1/1	164	190	177
21	47291103	G	A	0/1	256	122	177
22	48263039	T	C	0/1	236	133	177
3	28407333	T	C	0/1	328	96	177
3	99453086	A	G	0/1	190	164	177
5	116677573	T	A	0/1	206	152	177
7	25082405	G	A	1/1	169	186	177
8	104620499	A	G	0/1	207	151	177
9	115070649	A	C	1/1	204	153	177
9	119831637	C	A	0/1	262	120	177
X	116865954	C	T	0/1	283	111	177
X	141429108	C	A	0/1	172	182	177
10	36300463	G	C	0/1	237	131	176
10	36301979	A	T	0/1	230	135	176
11	13816551	T	C	0/1	251	124	176
1	146702111	G	C	0/1	163	190	176
11	50783324	A	C	0/1	197	158	176
11	7684430	A	G	0/1	226	137	176
12	42060923	A	C	0/1	185	168	176
13	75005668	G	A	0/1	202	153	176
13	82361330	A	G	1/1	167	186	176
13	93339743	A	G	0/1	185	167	176
14	40168576	G	C	0/1	144	214	176
16	60012517	C	T	0/1	322	96	176
18	32059576	C	T	0/1	196	158	176
2	155718892	G	C	1/1	187	166	176
3	186895033	T	G	0/1	193	160	176
3	28407036	C	T	0/1	304	102	176
3	28407263	C	T	0/1	240	129	176
3	30805661	A	T	1/1	96	323	176
3	8656403	G	A	0/1	201	154	176
3	8656589	T	C	0/1	205	151	176
4	159394993	A	G	0/1	215	144	176
5	5051449	CAA	C	1/1	232	134	176
6	158662332	T	C	0/1	161	193	176
6	6142646	A	G	0/1	228	136	176
7	126394218	GT	G	1/1	203	153	176
8	128332029	A	C	0/1	228	136	176
8	89507716	T	A	0/1	249	125	176
9	113557661	A	C	0/1	269	115	176
9	138148180	C	A	0/1	294	105	176
X	140587336	G	A	0/1	279	111	176
X	69321895	C	G	0/1	230	135	176
10	36297490	A	T	0/1	250	123	175
1	159686988	T	C	0/1	161	191	175
1	189439784	C	T	0/1	206	148	175
13	78108397	TG	T	1/1	250	122	175
14	36717996	G	A	0/1	233	132	175
14	70948436	A	G	0/1	275	112	175
15	54767954	T	C	0/1	268	114	175
15	74126327	T	A	1/1	248	123	175
18	25093867	A	G	0/1	213	144	175
2	188991236	T	A	1/1	128	239	175
3	130816721	G	C	0/1	228	135	175
3	132667400	C	T	0/1	205	149	175
3	186895029	C	T	0/1	239	128	175
4	102324966	TA	T	1/1	99	310	175
4	146296083	T	C	0/1	281	109	175
4	167492422	A	G	0/1	297	103	175
4	188934540	A	T	0/1	260	118	175
4	25043682	C	T	0/1	218	140	175
5	105962001	C	T	0/1	220	139	175
5	7198278	T	C	0/1	283	108	175
6	6142921	T	G	0/1	189	162	175
7	97208961	A	G	0/1	347	88	175
8	54037697	CG	C	1/1	290	106	175
9	18470846	T	C	1/1	285	107	175
9	22620034	A	C	0/1	231	133	175
9	82113831	A	G	0/1	213	144	175
X	120007213	A	C	0/1	193	158	175
10	123516425	TC	T	1/1	279	109	174
10	21042505	G	A	0/1	244	124	174
10	44769327	C	A	0/1	214	141	174
11	118128580	C	T	1/1	175	174	174
13	35278771	G	A	0/1	355	85	174
14	45948554	C	G	0/1	162	187	174
17	38993950	G	GTT	1/1	197	154	174
17	50007929	C	G	1/1	145	210	174
18	25093692	T	A	0/1	191	158	174
18	25094078	A	T	0/1	166	182	174
18	39357436	C	T	0/1	228	133	174
20	52073781	A	G	0/1	190	159	174
21	41408519	A	G	0/1	321	94	174
2	84715508	AT	A	1/1	280	108	174
3	106699010	C	T	0/1	312	97	174
3	132669291	C	T	0/1	223	136	174
3	77760806	G	T	0/1	245	124	174
4	112816702	G	A	0/1	264	115	174
4	159355063	T	C	0/1	220	138	174
4	187976883	A	G	0/1	186	163	174
4	82559234	AT	A	1/1	395	77	174
5	62114627	A	G	0/1	302	100	174
5	8411362	T	C	0/1	199	153	174
6	82144585	T	G	0/1	380	80	174
9	113556150	T	C	0/1	240	126	174
9	22351647	A	G	0/1	219	139	174
9	82113840	A	G	0/1	214	141	174
X	140189770	C	T	0/1	284	106	174
X	147587130	A	AT	1/1	380	80	174
11	50783393	C	T	0/1	295	101	173
1	195896957	G	C	0/1	227	132	173
18	25093955	A	G	0/1	196	153	173
20	37900504	T	C	0/1	229	131	173
2	104065758	G	C	0/1	123	244	173
2	105793639	A	C	0/1	149	202	173
21	20447283	G	A	0/1	182	164	173
3	126094523	G	A	1/1	186	160	173
3	133779369	C	A	0/1	262	114	173
3	190760897	C	T	0/1	336	89	173
5	117513390	A	G	0/1	240	124	173
5	131854057	C	A	0/1	175	172	173
6	42254014	C	A	0/1	256	117	173
7	10313134	T	C	0/1	260	115	173
7	2868709	G	A	1/1	90	332	173
7	75493740	G	A	0/1	191	156	173
8	116712978	AG	A	1/1	274	109	173
9	22350357	G	C	0/1	222	135	173
9	30537781	T	C	1/1	240	124	173
9	72124633	A	C	0/1	180	167	173
X	143252575	A	G	0/1	186	161	173
X	69321863	A	T	0/1	243	123	173
X	72330788	A	C	0/1	247	121	173
10	19380016	G	A	0/1	230	128	172
10	29564098	T	A	1/1	110	268	172
10	70045663	CCT	C	1/1	248	119	172
12	42069568	C	T	0/1	265	111	172
1	244432495	T	TG	1/1	200	148	172
12	58452868	G	A	0/1	206	143	172
12	87252376	G	A	0/1	255	116	172
14	33766430	T	C	1/1	320	92	172
15	51875775	G	A	0/1	219	135	172
18	25094646	G	A	0/1	165	180	172
20	41248349	G	A	0/1	247	120	172
2	153768040	A	T	1/1	214	138	172
2	98459558	TAAAG	T	1/1	158	188	172
3	26444132	A	C	0/1	227	131	172
4	112816262	G	A	0/1	212	139	172
4	112816308	A	G	0/1	182	163	172
5	116677088	C	T	0/1	263	113	172
5	119022851	T	G	0/1	154	193	172
5	121578845	T	C	0/1	239	124	172
6	80668722	A	T	0/1	222	133	172
7	12973618	A	G	1/1	194	152	172
7	68835357	T	C	0/1	263	112	172
9	115563469	G	T	0/1	201	147	172
10	34222573	C	T	0/1	245	119	171
10	36301208	T	C	0/1	302	97	171
11	31338564	T	C	0/1	197	149	171
1	153043578	C	A	0/1	159	183	171
11	6339949	T	A	1/1	160	183	171
1	166217608	G	A	0/1	245	120	171
12	13545445	G	C	1/1	144	203	171
14	40168900	C	T	0/1	342	86	171
14	71015003	G	A	0/1	277	105	171
14	72292991	C	G	0/1	140	210	171
16	84341101	GA	G	1/1	217	135	171
18	39359578	G	A	0/1	256	114	171
18	76876312	C	A	0/1	193	151	171
20	114341	C	A	0/1	243	120	171
21	20244371	G	A	0/1	228	129	171
21	20245570	G	A	0/1	214	136	171
2	153867625	T	C	0/1	185	158	171
2	15531503	A	T	1/1	197	149	171
2	42360834	C	T	0/1	202	145	171
3	154840831	C	T	0/1	198	148	171
3	158356763	G	A	0/1	258	113	171
3	26427819	T	C	0/1	251	116	171
3	34949531	A	T	0/1	157	186	171
4	63464711	A	T	0/1	283	103	171
5	116677358	T	A	0/1	184	159	171
5	124697957	G	C	0/1	251	117	171
5	66194321	T	C	1/1	202	144	171
5	84935804	A	G	0/1	249	118	171
6	120857334	T	A	0/1	195	150	171
6	85932115	A	T	0/1	270	108	171
7	10313071	G	A	0/1	260	112	171
7	55470436	A	G	0/1	253	115	171
8	128332027	T	C	0/1	311	94	171
8	140690105	G	A	0/1	249	117	171
X	88423268	A	T	1/1	181	161	171
10	36300528	G	C	0/1	253	114	170
10	87120011	G	C	0/1	202	143	170
1	166215780	G	T	0/1	184	157	170
1	187973005	T	C	1/1	263	110	170
13	59348978	C	T	1/1	184	157	170
16	81933714	C	T	0/1	186	155	170
2	140637515	C	T	0/1	279	104	170
2	180081511	C	G	0/1	300	96	170
2	215879506	TC	T	1/1	999	29	170
3	132666214	G	C	0/1	148	195	170
3	132667071	A	C	0/1	186	155	170
5	147325467	T	C	0/1	268	108	170
5	7196972	G	A	0/1	195	149	170
5	85808371	A	G	0/1	343	84	170
6	6142653	C	T	0/1	187	155	170
7	10312694	A	G	0/1	198	146	170
7	157554427	A	C	0/1	212	136	170
7	24043960	C	T	0/1	160	181	170
7	32725132	C	T	0/1	276	105	170
8	54594390	T	C	0/1	176	164	170
9	113558765	C	T	0/1	243	119	170
X	141428199	A	G	0/1	172	168	170
X	145850048	G	A	0/1	209	138	170
X	149586040	A	G	0/1	290	100	170
10	110964167	C	T	0/1	301	95	169
10	36300939	G	C	0/1	244	117	169
10	45030078	G	C	0/1	216	132	169
10	70022628	T	C	1/1	211	135	169
11	102118452	G	GC	1/1	150	190	169
11	83126480	C	T	0/1	232	123	169
12	18245792	A	G	0/1	199	143	169
12	73679563	T	C	0/1	177	161	169
14	33130141	T	C	0/1	148	194	169
14	86404142	C	T	0/1	199	143	169
[truncated: 1,136 more rows]
